# Supplementary material for: Low-Level Endothelial TRAIL-Receptor Expression Obstructs the CNS-Delivery of Angiopep-2 Functionalised TRAIL-Receptor Agonists for the Treatment of Glioblastoma
Source: Molecules. 2021 Dec 14;26(24):7582. doi: 10.3390/molecules26247582 (PMC8706683; doi:10.3390/molecules26247582)
Supplement: Supplementary file 1 [file molecules-26-07582-s001.zip]

Archive with 1 entries (1 files):
- molecules-1431043-supplementary.pdf
